# Supplementary material for: Framing Future of Work Considerations through Climate and Built Environment Assessment of Volunteer Work Practices in the United States Equine Assisted Services
Source: Int J Environ Res Public Health. 2021 Oct 2;18(19):10385. doi: 10.3390/ijerph181910385 (PMC8508050; doi:10.3390/ijerph181910385)
Supplement: Supplementary file 1 [file ijerph-18-10385-s001.zip]

Archive with 3 entries (3 files):
- Figure S1.pdf
- Survey S1 CLEAN.pdf
- Tables S1 S2 S3 and S4 IJERPH 1361041 FINAL.pdf
